# Supplementary material for: Doubling multiplexed imaging capability via spatial expression pattern-guided protein pairing and computational unmixing
Source: Commun Biol. 2025 Jun 14;8:928. doi: 10.1038/s42003-025-08357-5 (PMC12167378; doi:10.1038/s42003-025-08357-5)
Supplement: Supplementary file 3 — Supplementary Data 1 [file 42003_2025_8357_MOESM3_ESM.xlsx]

## Sheet: Figure 2c
Figure 2c
		Calbindin 2	Calnexin	Doublecortin	GFAP	Lamin B1	MAP2	NeuN	Nucleolin	PV	S100B
	S100B	1.63409	1.55235	2.10795	2.9445	1.90472	1.46093	2.38897	3.29133	1.51736	0
	PV	0.909185	2.44348	1.78691	2.24419	1.87104	1.91888	2.43965	3.19781	0	1.51736
	Nucleolin	3.28999	2.60675	3.87993	4.27015	2.20589	3.27522	1.23464	0	3.19781	3.29133
	NeuN	2.52971	1.8097	3.19513	3.57354	1.72747	2.35528	0	1.23464	2.43965	2.38897
	MAP2	2.04431	1.35693	2.30868	3.22052	2.02529	0	2.35528	3.27522	1.91888	1.46093
	Lamin B1	1.9529	1.70991	2.10928	2.64631	0	2.02529	1.72747	2.20589	1.87104	1.90472
	GFAP	2.11112	3.46148	1.24507	0	2.64631	3.22052	3.57354	4.27015	2.24419	2.9445
	Doublecortin	1.68631	2.52562	0	1.24507	2.10928	2.30868	3.19513	3.87993	1.78691	2.10795
	Calnexin	2.56997	0	2.52562	3.46148	1.70991	1.35693	1.8097	2.60675	2.44348	1.55235
	Calbindin 2	0	2.56997	1.68631	2.11112	1.9529	2.04431	2.52971	3.28999	0.909185	1.63409

## Sheet: Figure 3c
Figure 3c
		Feature-based distance										SSIM										PCC													Protein pair
		Doublecortin	GFAP	GFAP	Calbindin 2	Doublecortin	Lamin B1	Calnexin	MAP2	NeuN	Calbindin 2	Doublecortin	GFAP	GFAP	Calbindin 2	Doublecortin	Lamin B1	Calnexin	MAP2	NeuN	Calbindin 2	Doublecortin	GFAP	GFAP	Calbindin 2	Doublecortin	Lamin B1	Calnexin	MAP2	NeuN	Calbindin 2				Doublecortin	GFAP	GFAP	Calbindin 2	Doublecortin	Lamin B1	Calnexin	MAP2	NeuN	Calbindin 2
		Nucleolin	NeuN	S100B	Calnexin	MAP2	PV	Lamin B1	S100B	Nucleolin	PV	Nucleolin	NeuN	S100B	Calnexin	MAP2	PV	Lamin B1	S100B	Nucleolin	PV	Nucleolin	NeuN	S100B	Calnexin	MAP2	PV	Lamin B1	S100B	Nucleolin	PV				Nucleolin	NeuN	S100B	Calnexin	MAP2	PV	Lamin B1	S100B	Nucleolin	PV
	1	3.87993	3.57354	2.9445	2.56997	2.30868	1.87104	1.70991	1.46093	1.23464	0.909185	0.950862	0.966309	0.791082	0.800453	0.911347	0.926983	0.816221	0.831718	0.94934	0.944119	0.946352	0.974756	0.840181	0.67411	0.855567	0.914592	0.813055	0.717786	0.757873	0.894287		SSIM	Min	0.883833	0.879099	0.739252	0.800453	0.831673	0.799768	0.78674	0.816248	0.790584	0.773457
	2	-	-	-	-	-	-	-	-	-	-	0.939656	0.978809	0.739252	0.917127	0.874689	0.884824	0.834408	0.85107	0.82187	0.86625	0.954417	0.971018	0.859874	0.922109	0.899359	0.844479	0.858587	0.831598	0.776093	0.813428			Max	0.970251	0.980539	0.953193	0.926678	0.914381	0.960882	0.920729	0.927003	0.94934	0.944119
	3	-	-	-	-	-	-	-	-	-	-	0.883833	0.980539	0.884945	0.90069	0.880508	0.829348	0.915137	0.843789	0.913536	0.822219	0.960663	0.974688	0.868752	0.841095	0.87863	0.736995	0.86224	0.78976	0.881304	0.824875			median	0.943658	0.965695	0.923371	0.871317	0.876506	0.896639	0.859066	0.861639	0.912332	0.88835
	4	-	-	-	-	-	-	-	-	-	-	0.938554	0.90801	0.90563	0.827518	0.86776	0.859199	0.895488	0.885493	0.924266	0.858419	0.959933	0.839113	0.83704	0.682132	0.852244	0.82297	0.874584	0.767479	0.969728	0.759516			Q1	0.935481	0.948673	0.893544	0.85101	0.86468	0.87551	0.828475	0.83931	0.869183	0.858186
	5	-	-	-	-	-	-	-	-	-	-	0.970251	0.959604	0.921728	0.872595	0.863511	0.908756	0.834823	0.816248	0.944562	0.890048	0.951707	0.919717	0.889965	0.790692	0.895547	0.936383	0.890037	0.785752	0.986097	0.887483			Q3	0.956116	0.971376	0.933861	0.897249	0.887096	0.927075	0.905857	0.907631	0.935027	0.937055
	6	-	-	-	-	-	-	-	-	-	-	0.941272	0.948106	0.930754	0.880954	0.886102	0.882485	0.914926	0.927003	0.935076	0.894294	0.958874	0.920284	0.884537	0.850431	0.905362	0.944848	0.862801	0.909276	0.983428	0.925281			Mean	0.941591	0.955262	0.901292	0.870803	0.87637	0.893306	0.863114	0.870316	0.897361	0.887865
	7	-	-	-	-	-	-	-	-	-	-	0.927828	0.948862	0.89641	0.821458	0.89074	0.880088	0.908193	0.869917	0.867474	0.857489	0.953713	0.897258	0.864209	0.793549	0.891797	0.935878	0.818287	0.879199	0.918029	0.880523			STD	0.0233135	0.0273646	0.0593458	0.0356799	0.0207092	0.0419604	0.0442874	0.036348	0.0456816	0.049187
	8	-	-	-	-	-	-	-	-	-	-	0.935951	0.973141	0.860897	0.859338	0.878323	0.861774	0.814792	0.834081	0.869753	0.939104	0.958144	0.971956	0.845779	0.738562	0.906037	0.877403	0.840412	0.812031	0.887261	0.871532		PCC	Min	0.77657	0.835778	0.806071	0.67411	0.852244	0.736995	0.753896	0.70887	0.757873	0.584996
	9	-	-	-	-	-	-	-	-	-	-	0.899147	0.958164	0.948988	0.926678	0.88682	0.936284	0.866602	0.907577	0.876089	0.875358	0.941773	0.921244	0.898202	0.888918	0.940984	0.92273	0.902943	0.899139	0.895125	0.883607			Max	0.974618	0.976116	0.898202	0.936841	0.940984	0.944848	0.961531	0.909276	0.986097	0.925281
	10	-	-	-	-	-	-	-	-	-	-	0.93407	0.970788	0.953193	0.896103	0.887921	0.960882	0.820808	0.917111	0.790584	0.773457	0.941198	0.976116	0.873803	0.911029	0.918252	0.913514	0.82077	0.879789	0.868235	0.850905			median	0.956281	0.94897	0.86648	0.870216	0.893672	0.905457	0.864383	0.800896	0.918991	0.862735
	11	-	-	-	-	-	-	-	-	-	-	0.951408	0.968074	0.927694	0.903406	0.914381	0.930399	0.78674	0.916512	0.86581	0.938998	0.974618	0.972419	0.836055	0.936841	0.936473	0.932822	0.753896	0.891517	0.957453	0.85877			Q1	0.948133	0.914431	0.839396	0.792835	0.872948	0.852675	0.835502	0.765093	0.885772	0.822013
	12	-	-	-	-	-	-	-	-	-	-	0.967714	0.965081	0.914864	0.87004	0.86507	0.908454	0.83103	0.838693	0.93501	0.927406	0.970717	0.940024	0.806071	0.895993	0.930675	0.92492	0.865964	0.757933	0.923044	0.866699			Q3	0.963155	0.972072	0.888959	0.893899	0.909091	0.926895	0.906788	0.879347	0.958041	0.884576
	13	-	-	-	-	-	-	-	-	-	-	0.954365	0.935903	0.943179	0.842622	0.860372	0.883128	0.905079	0.85336	0.940172	0.936408	0.970631	0.898572	0.889184	0.875804	0.858767	0.897399	0.918321	0.774479	0.959806	0.919911			Mean	0.946207	0.933277	0.861789	0.840588	0.89327	0.886321	0.869303	0.812303	0.907601	0.839227
	14	-	-	-	-	-	-	-	-	-	-	0.961369	0.974785	0.925014	0.853806	0.869263	0.92735	0.920729	0.885169	0.897834	0.94202	0.971281	0.961572	0.812532	0.893201	0.876709	0.882473	0.961531	0.72567	0.9374	0.836663			STD	0.0464152	0.0465823	0.0292831	0.0822062	0.0287332	0.0556435	0.0536171	0.0684652	0.0657974	0.0824794
	15	-	-	-	-	-	-	-	-	-	-	0.963134	0.968926	0.927146	0.89556	0.85344	0.799768	0.893315	0.839516	0.915272	0.886653	0.948727	0.957916	0.888884	0.864628	0.884251	0.855407	0.939412	0.70887	0.900783	0.769153
	16	-	-	-	-	-	-	-	-	-	-	0.946044	0.879099	0.9499	0.864504	0.831673	0.913166	0.851531	0.907793	0.911128	0.853605	0.77657	0.835778	0.893563	0.89031	0.861665	0.838324	0.926003	0.866572	0.919953	0.584996
																																			Feature-based distance correlation with
																																			mean SSIM	median SSIM	mean PCC	median PCC
																																			0.714369	0.687328	0.621213	0.602404

## Sheet: Figure 5c
Figure 5c
		Alpha-tubulin	Desmoplakin	Lamin B1	Myosin IIB	Sec61β	ST6GAL1	TOMM20	ZO01	Membrane	DNA
	DNA	2.85896	2.77781	2.22956	1.94407	2.71385	2.38999	1.6659	1.14824	1.97812	0
	Membrane	2.03181	3.60884	2.86946	1.69456	1.44088	3.34575	1.87139	1.35322	0	1.97812
	ZO01	1.87842	3.35375	1.97692	1.14007	1.75605	3.00406	1.76114	0	1.35322	1.14824
	TOMM20	3.35402	1.93734	3.59561	2.60706	2.92257	1.71216	0	1.76114	1.87139	1.6659
	ST6GAL1	4.78392	1.02567	4.44975	3.92933	4.45516	0	1.71216	3.00406	3.34575	2.38999
	Sec61β	1.47155	4.71749	2.54936	1.54341	0	4.45516	2.92257	1.75605	1.44088	2.71385
	Myosin IIB	1.1998	4.28842	1.61628	0	1.54341	3.92933	2.60706	1.14007	1.69456	1.94407
	Lamin B1	1.77551	4.857	0	1.61628	2.54936	4.44975	3.59561	1.97692	2.86946	2.22956
	Desmoplakin	5.12125	0	4.857	4.28842	4.71749	1.02567	1.93734	3.35375	3.60884	2.77781
	Alpha-tubulin	0	5.12125	1.77551	1.1998	1.47155	4.78392	3.35402	1.87842	2.03181	2.85896

## Sheet: Figure 5d
Figure 5d
		Feature-based distance								SSIM								PCC											Protein pair
		Desmoplakin	ST6GAL1	Lamin B1	Alpha-tubulin	TOMM20	Myosin IIB	Sec61β	ZO-1	Desmoplakin	ST6GAL1	Lamin B1	Alpha-tubulin	TOMM20	Myosin IIB	Sec61β	ZO-1	Desmoplakin	ST6GAL1	Lamin B1	Alpha-tubulin	TOMM20	Myosin IIB	Sec61β	ZO-1				Desmoplakin	ST6GAL1	Lamin B1	Alpha-tubulin	TOMM20	Myosin IIB	Sec61β	ZO-1
		Membrane	Membrane	Membrane	Membrane	Membrane	Membrane	Membrane	Membrane	Membrane	Membrane	Membrane	Membrane	Membrane	Membrane	Membrane	Membrane	Membrane	Membrane	Membrane	Membrane	Membrane	Membrane	Membrane	Membrane				Membrane	Membrane	Membrane	Membrane	Membrane	Membrane	Membrane	Membrane
	1	3.60884	3.34575	2.86946	2.03181	1.87139	1.69456	1.44088	1.35322	0.9651	0.97253	0.911444	0.881859	0.910688	0.880464	0.845003	0.92012	0.978597	0.973323	0.968133	0.89263	0.967055	0.919873	0.933637	0.966826		SSIM	Min	0.950736	0.921158	0.905639	0.880638	0.909046	0.827465	0.833984	0.899915
	2	-	-	-	-	-	-	-	-	0.970958	0.942099	0.92011	0.880638	0.929189	0.868193	0.835893	0.911013	0.968651	0.956808	0.969244	0.927381	0.974698	0.94327	0.912149	0.950376			Max	0.984407	0.977156	0.938814	0.93142	0.934462	0.890923	0.88201	0.950704
	3	-	-	-	-	-	-	-	-	0.959731	0.925574	0.910643	0.893451	0.934462	0.827465	0.859614	0.909055	0.962274	0.943618	0.969876	0.936437	0.973843	0.925837	0.915391	0.951665			median	0.959731	0.942099	0.92011	0.896111	0.923949	0.880464	0.855692	0.911013
	4	-	-	-	-	-	-	-	-	0.950736	0.924184	0.912913	0.91771	0.923125	0.884158	0.844628	0.937189	0.958446	0.95485	0.966769	0.922074	0.967005	0.930952	0.90892	0.934758			Q1	0.95556	0.926057	0.912178	0.890746	0.920156	0.868003	0.84055	0.904869
	5	-	-	-	-	-	-	-	-	0.973654	0.977156	0.926347	0.895398	0.929794	0.887688	0.833984	0.950538	0.963807	0.974201	0.969946	0.91993	0.978036	0.924652	0.915519	0.913982			Q3	0.972306	0.955794	0.929565	0.910791	0.930111	0.885923	0.869425	0.931405
	6	-	-	-	-	-	-	-	-	0.957931	0.959143	0.926382	0.888042	0.923949	0.883167	0.869499	0.950704	0.969582	0.967037	0.977314	0.912905	0.975898	0.944464	0.946731	0.932704			Mean	0.964159	0.943967	0.922088	0.901252	0.923881	0.874188	0.854943	0.919627
	7	-	-	-	-	-	-	-	-	0.951627	0.942332	0.938814	0.907561	0.931696	0.890097	0.855692	0.899915	0.97385	0.964964	0.976571	0.921127	0.974187	0.946931	0.929476	0.926975			STD	0.0115232	0.0194719	0.0114495	0.015827	0.0084208	0.0183965	0.0167978	0.0189548
	8	-	-	-	-	-	-	-	-	0.979544	0.92654	0.938541	0.909186	0.918205	0.860482	0.836473	0.925622	0.974336	0.947243	0.978274	0.912631	0.968727	0.928712	0.934974	0.933418		PCC	Min	0.958446	0.943618	0.955722	0.89263	0.967005	0.919873	0.90892	0.913982
	9	-	-	-	-	-	-	-	-	0.95319	0.940473	0.932748	0.896111	0.930429	0.890923	0.88201	0.903111	0.966669	0.958736	0.976046	0.913575	0.977722	0.954474	0.928671	0.946973			Max	0.982522	0.974201	0.978274	0.945152	0.978036	0.954474	0.946731	0.966826
	10	-	-	-	-	-	-	-	-	0.984407	0.952446	0.905639	0.93142	0.909046	0.875614	0.872225	0.906628	0.982522	0.959654	0.955722	0.945152	0.969284	0.947618	0.927357	0.93709			median	0.969582	0.958736	0.969876	0.91993	0.973843	0.94327	0.927357	0.934758
	11	-	-	-	-	-	-	-	-	0.958871	0.921158	0.919385	0.912395	0.922107	0.867814	0.869351	0.902001	0.970083	0.945643	0.969586	0.91963	0.968229	0.94584	0.919855	0.934629			Q1	0.965238	0.951046	0.968689	0.91324	0.968478	0.927275	0.915455	0.933061
																												Q3	0.974093	0.966001	0.976308	0.924727	0.975298	0.946385	0.931557	0.948674
																												Mean	0.969892	0.958734	0.97068	0.920316	0.972244	0.937511	0.924789	0.939036
																												STD	0.00713328	0.0105422	0.00644305	0.013627	0.0042531	0.0116734	0.0114775	0.0141762
																													Feature-based distance correlation with
																													mean SSIM	median SSIM	mean PCC	median PCC
																													0.779958	0.80958	0.648095	0.631684

## Sheet: Figure 5e
Figure 5e
		Feature-based distance								SSIM								PCC											Protein pair
		Alpha-tubulin	Desmoplakin	Sec61β	ST6GAL1	Lamin B1	Myosin IIB	TOMM20	ZO-1	Alpha-tubulin	Desmoplakin	Sec61β	ST6GAL1	Lamin B1	Myosin IIB	TOMM20	ZO-1	Alpha-tubulin	Desmoplakin	Sec61β	ST6GAL1	Lamin B1	Myosin IIB	TOMM20	ZO-1				Desmoplakin	ST6GAL1	Lamin B1	Alpha-tubulin	TOMM20	Myosin IIB	Sec61β	ZO-1
		DNA	DNA	DNA	DNA	DNA	DNA	DNA	DNA	DNA	DNA	DNA	DNA	DNA	DNA	DNA	DNA	DNA	DNA	DNA	DNA	DNA	DNA	DNA	DNA				Membrane	Membrane	Membrane	Membrane	Membrane	Membrane	Membrane	Membrane
	1	2.85896	2.77781	2.71385	2.38999	2.22956	1.94407	1.6659	1.14824	0.904548	0.84447	0.877296	0.857766	0.904924	0.805122	0.845568	0.680485	0.964948	0.928659	0.95152	0.965263	0.96067	0.916482	0.96555	0.829627		SSIM	Min	0.882859	0.815317	0.846393	0.781852	0.869533	0.683924	0.723437	0.680485
	2	-	-	-	-	-	-	-	-	0.894716	0.86616	0.866884	0.800941	0.912429	0.765822	0.808318	0.724434	0.969965	0.956922	0.953264	0.909252	0.970738	0.900305	0.954385	0.846108			Max	0.936753	0.939612	0.896037	0.962958	0.919881	0.847505	0.845568	0.799279
	3	-	-	-	-	-	-	-	-	0.921141	0.848867	0.876102	0.856462	0.908053	0.802448	0.823636	0.739407	0.977529	0.956087	0.944243	0.924499	0.975496	0.914054	0.933926	0.907891			median	0.909265	0.86616	0.876671	0.857766	0.908053	0.778949	0.808318	0.735324
	4	-	-	-	-	-	-	-	-	0.909265	0.848425	0.862362	0.872375	0.910525	0.847505	0.841319	0.765184	0.985744	0.950051	0.954978	0.89578	0.971451	0.932271	0.960642	0.956855			Q1	0.894054	0.847938	0.864623	0.802975	0.898265	0.766117	0.782837	0.714376
	5	-	-	-	-	-	-	-	-	0.936753	0.883541	0.887043	0.893044	0.895378	0.827981	0.829613	0.725786	0.981537	0.947038	0.939034	0.935054	0.964681	0.935708	0.959479	0.931821			Q3	0.9161	0.886244	0.877701	0.86602	0.914179	0.815699	0.828922	0.769682
	6	-	-	-	-	-	-	-	-	0.882859	0.815317	0.876671	0.781852	0.885027	0.778949	0.759311	0.704318	0.983404	0.933502	0.951997	0.871713	0.967772	0.87722	0.838715	0.925216			Mean	0.907059	0.871734	0.872117	0.849014	0.90376	0.786031	0.802629	0.738814
	7	-	-	-	-	-	-	-	-	0.914612	0.888947	0.896037	0.962958	0.901152	0.826276	0.782591	0.701593	0.981006	0.930444	0.978646	0.969518	0.98151	0.92459	0.912659	0.942641			STD	0.0161047	0.0374738	0.0149258	0.0530059	0.0153829	0.0442816	0.0375908	0.0366391
	8	-	-	-	-	-	-	-	-	0.888162	0.876548	0.849229	0.805009	0.918532	0.777738	0.723437	0.776964	0.973919	0.950041	0.937136	0.922267	0.97289	0.907751	0.926323	0.912985		PCC	Min	0.964948	0.903276	0.934975	0.824869	0.952408	0.817428	0.838715	0.829627
	9	-	-	-	-	-	-	-	-	0.916107	0.92973	0.846393	0.859375	0.919881	0.683924	0.783084	0.735324	0.984491	0.903276	0.934975	0.915931	0.976762	0.817428	0.951473	0.887778			Max	0.986915	0.969506	0.978646	0.969518	0.98151	0.935708	0.96555	0.956855
	10	-	-	-	-	-	-	-	-	0.916093	0.847451	0.877158	0.859665	0.915928	0.764167	0.828231	0.77418	0.986915	0.932582	0.945601	0.824869	0.961949	0.912151	0.948488	0.92254			median	0.981537	0.947038	0.94968	0.915931	0.970738	0.912424	0.951473	0.912985
	11	-	-	-	-	-	-	-	-	0.893391	0.939612	0.878107	0.789704	0.869533	0.766412	0.803814	0.799279	0.983277	0.969506	0.94968	0.852513	0.952408	0.912424	0.958401	0.891005			Q1	0.975724	0.931513	0.941638	0.883747	0.963315	0.904028	0.930124	0.889391
																												Q3	0.983948	0.953069	0.95263	0.929777	0.974193	0.920536	0.95894	0.928519
																												Mean	0.979339	0.941646	0.949188	0.907878	0.968757	0.90458	0.937276	0.904951
																												STD	0.007016	0.0181747	0.0119128	0.0444871	0.00834866	0.0329525	0.0365458	0.0390582
																													Feature-based distance correlation with
																													mean SSIM	median SSIM	mean PCC	median PCC
																													0.882549	0.864186	0.607782	0.552081
