# Supplementary material for: Doubling multiplexed imaging capability via spatial expression pattern-guided protein pairing and computational unmixing
Source: Commun Biol. 2025 Jun 14;8:928. doi: 10.1038/s42003-025-08357-5 (PMC12167378; doi:10.1038/s42003-025-08357-5)
Supplement: Supplementary file 4 — Supplementary Data 2 [file 42003_2025_8357_MOESM4_ESM.xlsx]

## Sheet: Figure S13a
Supplementary Figure 13a
		Feature-based distance										SSIM																				PCC
		Doublecortin	GFAP	GFAP	Calbindin 2	Doublecortin	Lamin B1	Calnexin	MAP2	NeuN	Calbindin 2	Doublecortin, Nucleolin		GFAP, NeuN		GFAP, S100B		Calbindin 2, Calnexin		Doublecortin, MAP2		Lamin B1, PV		Calnexin, Lamin B1		MAP2, S100B		NeuN, Nucleolin		Calbindin 2, PV		Doublecortin, Nucleolin		GFAP, NeuN		GFAP, S100B		Calbindin 2, Calnexin		Doublecortin, MAP2		Lamin B1, PV		Calnexin, Lamin B1		MAP2, S100B		NeuN, Nucleolin
		Nucleolin	NeuN	S100B	Calnexin	MAP2	PV	Lamin B1	S100B	Nucleolin	PV
	1	3.87993	3.57354	2.9445	2.56997	2.30868	1.87104	1.70991	1.46093	1.23464	0.909185	0.961366	0.940358	0.982288	0.95033	0.931071	0.671094	0.754495	0.84641	0.959578	0.898116	0.913348	0.940618	0.933267	0.699175	0.826041	0.837395	0.940531	0.958149	0.964026	0.924212	0.935878	0.956827	0.957709	0.991803	0.84401	0.886352	0.423449	0.924771	0.915873	0.795262	0.864106	0.965077	0.890973	0.735137	0.614718	0.820854	0.654533	0.861212
	2	-	-	-	-	-	-	-	-	-	-	0.942797	0.936514	0.989149	0.968469	0.969596	0.528907	0.951659	0.882596	0.969267	0.81511	0.864546	0.905103	0.868631	0.800184	0.806472	0.895668	0.81072	0.83302	0.948147	0.784352	0.929208	0.979626	0.947741	0.994294	0.883918	0.885829	0.987616	0.856602	0.965227	0.833492	0.807553	0.881405	0.893722	0.823453	0.701176	0.962019	0.662092	0.890095
	3	-	-	-	-	-	-	-	-	-	-	0.950061	0.817604	0.99615	0.964929	0.974431	0.81546	0.871792	0.929587	0.953601	0.842414	0.820997	0.837699	0.903045	0.927229	0.826216	0.861362	0.943518	0.883554	0.965965	0.678474	0.946687	0.974639	0.954884	0.994492	0.938416	0.849089	0.879818	0.802373	0.916131	0.841129	0.759994	0.713996	0.826478	0.898002	0.764733	0.814788	0.948286	0.814321
	4	-	-	-	-	-	-	-	-	-	-	0.940881	0.936227	0.998653	0.817367	0.975633	0.855628	0.713	0.942036	0.953235	0.817285	0.788115	0.930283	0.892935	0.898042	0.841346	0.929641	0.952698	0.895833	0.927137	0.789701	0.949845	0.97002	0.987872	0.690354	0.94226	0.78182	0.625089	0.739175	0.887643	0.816845	0.787559	0.858381	0.898344	0.850824	0.632542	0.902417	0.973387	0.966068
	5	-	-	-	-	-	-	-	-	-	-	0.996574	0.943927	0.979416	0.939792	0.939903	0.923553	0.86556	0.879629	0.95998	0.802042	0.891992	0.92552	0.781934	0.887712	0.822541	0.809954	0.956783	0.932342	0.916167	0.863928	0.95494	0.948474	0.908091	0.931344	0.900262	0.929668	0.875111	0.706273	0.976842	0.814252	0.922549	0.950216	0.861049	0.919025	0.760815	0.810689	0.990342	0.981853
	6	-	-	-	-	-	-	-	-	-	-	0.970812	0.911732	0.939161	0.957051	0.9547	0.926809	0.836186	0.925721	0.94777	0.859433	0.814197	0.950774	0.93899	0.890861	0.933264	0.920742	0.961865	0.908287	0.922799	0.865789	0.953508	0.96424	0.914804	0.925764	0.899058	0.920015	0.84595	0.854912	0.981366	0.829357	0.926147	0.963549	0.832988	0.892614	0.867539	0.951013	0.987143	0.979713
	7	-	-	-	-	-	-	-	-	-	-	0.934908	0.920748	0.941276	0.956448	0.940961	0.871859	0.681432	0.961485	0.955965	0.860514	0.837352	0.922825	0.914743	0.901642	0.902856	0.836977	0.883866	0.851083	0.871995	0.842983	0.939905	0.967521	0.827715	0.966801	0.899395	0.879023	0.658367	0.92873	0.956221	0.827374	0.904627	0.96713	0.751906	0.884669	0.885951	0.872448	0.891632	0.944426
	8	-	-	-	-	-	-	-	-	-	-	0.937031	0.934871	0.987901	0.958381	0.95671	0.785083	0.762286	0.956391	0.974373	0.817272	0.803604	0.919944	0.778187	0.851398	0.872122	0.796039	0.901804	0.837702	0.928011	0.950196	0.935463	0.980826	0.952456	0.991457	0.912358	0.8292	0.548593	0.928531	0.973927	0.838147	0.786772	0.968034	0.807916	0.872909	0.796279	0.827783	0.87323	0.901292
	9	-	-	-	-	-	-	-	-	-	-	0.914297	0.883996	0.959945	0.956383	0.982424	0.935551	0.907516	0.945841	0.950192	0.858448	0.963272	0.909296	0.906102	0.827101	0.953958	0.861197	0.904549	0.847628	0.760514	0.990202	0.936152	0.947393	0.868239	0.974248	0.948609	0.897795	0.835698	0.942138	0.959412	0.922557	0.941806	0.903654	0.944406	0.861481	0.965648	0.832629	0.859151	0.931098
	10	-	-	-	-	-	-	-	-	-	-	0.933499	0.934641	0.987825	0.953751	0.983077	0.943309	0.894634	0.897571	0.960884	0.849959	0.944008	0.977756	0.842244	0.799372	0.936299	0.897922	0.872258	0.70891	0.749492	0.797422	0.901558	0.980838	0.964097	0.988134	0.92411	0.873496	0.912499	0.909558	0.943882	0.892622	0.903121	0.923907	0.847403	0.794137	0.930115	0.829463	0.839343	0.897127
	11	-	-	-	-	-	-	-	-	-	-	0.962364	0.940453	0.97345	0.962698	0.978599	0.896788	0.94173	0.865082	0.969813	0.89395	0.946225	0.914572	0.770725	0.802754	0.934392	0.898631	0.883182	0.848439	0.922633	0.955363	0.961316	0.98792	0.951822	0.993015	0.937427	0.784683	0.985855	0.887827	0.939924	0.933021	0.919968	0.945676	0.730095	0.777696	0.902066	0.880968	0.974135	0.940772
	12	-	-	-	-	-	-	-	-	-	-	0.99054	0.944889	0.985084	0.945077	0.983924	0.865803	0.9667	0.773379	0.932333	0.832806	0.885213	0.931696	0.884262	0.777799	0.929228	0.748157	0.939465	0.930556	0.903068	0.951745	0.975865	0.96557	0.910041	0.970007	0.952416	0.709725	0.983027	0.808959	0.939816	0.921534	0.89294	0.956899	0.929827	0.802101	0.92497	0.590896	0.956473	0.889616
	13	-	-	-	-	-	-	-	-	-	-	0.968524	0.940205	0.939136	0.932669	0.976009	0.93035	0.971825	0.713419	0.937984	0.817759	0.937438	0.828818	0.953183	0.856975	0.908398	0.798323	0.950317	0.930026	0.889659	0.983156	0.95736	0.983901	0.913044	0.884099	0.931768	0.8966	0.984773	0.766836	0.907133	0.8104	0.944746	0.850053	0.973156	0.863486	0.867114	0.681844	0.971381	0.948231
	14	-	-	-	-	-	-	-	-	-	-	0.974934	0.947804	0.985359	0.96421	0.974501	0.895527	0.966819	0.740792	0.938807	0.834719	0.931647	0.923054	0.940999	0.900458	0.837604	0.932734	0.939413	0.856255	0.952819	0.931221	0.966272	0.976291	0.950976	0.972168	0.910056	0.765008	0.98559	0.800811	0.927596	0.825823	0.91291	0.852036	0.969475	0.953586	0.583319	0.868022	0.968316	0.906484
	15	-	-	-	-	-	-	-	-	-	-	0.992525	0.933743	0.987116	0.950737	0.977711	0.89658	0.980446	0.810673	0.940059	0.801821	0.929112	0.670424	0.92376	0.86287	0.888188	0.790843	0.920578	0.909965	0.912102	0.861204	0.983554	0.913899	0.962429	0.953402	0.934281	0.893487	0.992324	0.736931	0.925495	0.843008	0.929399	0.781414	0.957113	0.921712	0.787203	0.630536	0.912293	0.889273
	16	-	-	-	-	-	-	-	-	-	-	0.991262	0.900826	0.997755	0.760443	0.984299	0.935501	0.96582	0.763188	0.929396	0.768949	0.928848	0.897484	0.904775	0.798287	0.910359	0.905227	0.965925	0.85633	0.762836	0.944373	0.976715	0.576424	0.968332	0.703224	0.930734	0.906392	0.987164	0.793457	0.897351	0.82598	0.899212	0.777436	0.956228	0.895777	0.886947	0.846196	0.975533	0.864373
[truncated: 24 more columns]

## Sheet: Figure S14a-e
Supplementary Figure 14a-e
	Supplementary Figure 14a				Supplementary Figure 14b				Supplementary Figure 14c				Supplementary Figure 14d				Supplementary Figure 14e
	0.883377	0.859779	0.939102	0.850439	0.953823	0.976012	0.89805	0.967986	0.955835	0.948485	0.948098	0.902776	0.932721	0.915755	0.948004	0.879208	0.809005	0.807262	0.905919	0.862781
	0.931919	0.883526	0.919157	0.858274	0.938369	0.938933	0.934373	0.961504	0.966918	0.937537	0.95854	0.964859	0.88508	0.912997	0.96631	0.925943	0.830656	0.933352	0.921086	0.902901
	0.906877	0.780829	0.916104	0.920063	0.882144	0.933922	0.948459	0.962043	0.976457	0.946053	0.948952	0.95411	0.814949	0.908978	0.942817	0.809367	0.833762	0.864871	0.921996	0.834564
	0.831759	0.857006	0.876776	0.820018	0.941304	0.941107	0.963356	0.923317	0.902148	0.96601	0.950898	0.842285	0.856996	0.881102	0.930464	0.916114	0.867936	0.841025	0.833935	0.918252

## Sheet: Figure S15a-e
Supplementary Figure 15a-e
	Supplementary Figure 15a				Supplementary Figure 15b				Supplementary Figure 15c				Supplementary Figure 15d				Supplementary Figure 15e
	0.946101	0.873875	0.872646	0.924614	0.879869	0.851576	0.84882	0.916526	0.91347	0.871051	0.894986	0.860474	0.73972	0.910817	0.943357	0.934354	0.880856	0.885977	0.870832	0.923165
	0.854074	0.886801	0.765761	0.939833	0.895417	0.924663	0.800665	0.945153	0.877757	0.897449	0.898173	0.865129	0.674535	0.917478	0.948206	0.914406	0.775463	0.904346	0.747089	0.863531
	0.782576	0.852044	0.928435	0.854078	0.951558	0.914853	0.766674	0.905433	0.89101	0.900228	0.920752	0.86672	0.874878	0.883046	0.910176	0.914971	0.859215	0.84443	0.83199	0.879377
	0.829532	0.925439	0.928847	0.833442	0.937707	0.825404	0.81277	0.883071	0.882414	0.873359	0.873202	0.845738	0.88781	0.841243	0.918359	0.944897	0.890904	0.879026	0.885554	0.89078

## Sheet: Figure S16a-c
Supplementary Figure 16a-c
		Feature-based distance										SSIM										cross SSIM										normalized SSIM													Protein pair
		Doublecortin	GFAP	GFAP	Calbindin 2	Doublecortin	Lamin B1	Calnexin	MAP2	NeuN	Calbindin 2	Doublecortin	GFAP	GFAP	Calbindin 2	Doublecortin	Lamin B1	Calnexin	MAP2	NeuN	Calbindin 2	Doublecortin	GFAP	GFAP	Calbindin 2	Doublecortin	Lamin B1	Calnexin	MAP2	NeuN	Calbindin 2	Doublecortin	GFAP	GFAP	Calbindin 2	Doublecortin	Lamin B1	Calnexin	MAP2	NeuN	Calbindin 2				Doublecortin	GFAP	GFAP	Calbindin 2	Doublecortin
		Nucleolin	NeuN	S100B	Calnexin	MAP2	PV	Lamin B1	S100B	Nucleolin	PV	Nucleolin	NeuN	S100B	Calnexin	MAP2	PV	Lamin B1	S100B	Nucleolin	PV	Nucleolin	NeuN	S100B	Calnexin	MAP2	PV	Lamin B1	S100B	Nucleolin	PV	Nucleolin	NeuN	S100B	Calnexin	MAP2	PV	Lamin B1	S100B	Nucleolin	PV				Nucleolin	NeuN	S100B	Calnexin	MAP2
	1	3.87993	3.57354	2.9445	2.56997	2.30868	1.87104	1.70991	1.46093	1.23464	0.909185	0.950862	0.966309	0.791082	0.800453	0.911347	0.926983	0.816221	0.831718	0.94934	0.944119	0.767174	0.471891	0.433232	0.46583	0.694843	0.791844	0.63477	0.47729	0.95312	0.820971	0.538069	0.656509	0.551957	0.546075	0.537718	0.517335	0.499288	0.563002	0.486063	0.51847		SSIM	Min	0.883833	0.879099	0.739252	0.800453	0.831673
	2	-	-	-	-	-	-	-	-	-	-	0.939656	0.978809	0.739252	0.917127	0.874689	0.884824	0.834408	0.85107	0.82187	0.86625	0.692082	0.552361	0.887539	0.559098	0.497352	0.754638	0.658142	0.400983	0.539745	0.799896	0.555325	0.630529	0.391648	0.588242	0.584157	0.504278	0.503218	0.607481	0.53377	0.481278			Max	0.970251	0.980539	0.953193	0.926678	0.914381
	3	-	-	-	-	-	-	-	-	-	-	0.883833	0.980539	0.884945	0.90069	0.880508	0.829348	0.915137	0.843789	0.913536	0.822219	0.789626	0.690268	0.523361	0.781028	0.608989	0.81641	0.794031	0.489575	0.896413	0.732806	0.493864	0.580109	0.580916	0.505713	0.547243	0.456587	0.510101	0.566463	0.481718	0.474502			median	0.943658	0.965695	0.923371	0.871317	0.876506
	4	-	-	-	-	-	-	-	-	-	-	0.938554	0.90801	0.90563	0.827518	0.86776	0.859199	0.895488	0.885493	0.924266	0.858419	0.381033	0.430254	0.608524	0.688852	0.72158	0.670837	0.742064	0.563387	0.776921	0.787548	0.679603	0.634859	0.563019	0.489988	0.504049	0.514233	0.514039	0.566394	0.52015	0.480222			Q1	0.935481	0.948673	0.893544	0.85101	0.86468
	5	-	-	-	-	-	-	-	-	-	-	0.970251	0.959604	0.921728	0.872595	0.863511	0.908756	0.834823	0.816248	0.944562	0.890048	0.788902	0.392314	0.627382	0.604926	0.652954	0.346816	0.622803	0.491205	0.852306	0.495943	0.542372	0.689215	0.566387	0.543698	0.522405	0.674744	0.514433	0.547374	0.509939	0.594974			Q3	0.956116	0.971376	0.933861	0.897249	0.887096
	6	-	-	-	-	-	-	-	-	-	-	0.941272	0.948106	0.930754	0.880954	0.886102	0.882485	0.914926	0.927003	0.935076	0.894294	0.488844	0.358839	0.554124	0.651515	0.696734	0.600346	0.81239	0.791401	0.825644	0.33762	0.632217	0.697732	0.598893	0.533421	0.52224	0.551434	0.504817	0.517474	0.51219	0.668571			Mean	0.941591	0.955262	0.901292	0.870803	0.87637
	7	-	-	-	-	-	-	-	-	-	-	0.927828	0.948862	0.89641	0.821458	0.89074	0.880088	0.908193	0.869917	0.867474	0.857489	0.281476	0.341871	0.537631	0.749403	0.768688	0.68779	0.897055	0.708913	0.618336	0.631164	0.724031	0.707119	0.582981	0.469565	0.503616	0.521444	0.478738	0.509047	0.536028	0.525691			STD	0.0233135	0.0273646	0.0593458	0.0356799	0.0207092
	8	-	-	-	-	-	-	-	-	-	-	0.935951	0.973141	0.860897	0.859338	0.878323	0.861774	0.814792	0.834081	0.869753	0.939104	0.308592	0.498553	0.746866	0.736151	0.550914	0.807399	0.54726	0.478717	0.658098	0.864991	0.715235	0.649387	0.492824	0.494967	0.566326	0.476803	0.526603	0.564057	0.524549	0.503543		cross SSIM	Min	0.281476	0.341871	0.433232	0.368213	0.466556
	9	-	-	-	-	-	-	-	-	-	-	0.899147	0.958164	0.948988	0.926678	0.88682	0.936284	0.866602	0.907577	0.876089	0.875358	0.300699	0.367468	0.542095	0.655044	0.625526	0.732555	0.491593	0.741606	0.566194	0.785122	0.69128	0.700685	0.615388	0.559912	0.545559	0.540407	0.580991	0.521115	0.559374	0.490363			Max	0.830795	0.765673	0.887539	0.870264	0.768688
	10	-	-	-	-	-	-	-	-	-	-	0.93407	0.970788	0.953193	0.896103	0.887921	0.960882	0.820808	0.917111	0.790584	0.773457	0.349746	0.451897	0.660299	0.460822	0.499134	0.806947	0.55657	0.804067	0.670866	0.71736	0.692034	0.668634	0.574109	0.613424	0.592289	0.531771	0.527318	0.508357	0.473158	0.450376			median	0.651262	0.485222	0.592362	0.586467	0.56507
	11	-	-	-	-	-	-	-	-	-	-	0.951408	0.968074	0.927694	0.903406	0.914381	0.930399	0.78674	0.916512	0.86581	0.938998	0.610442	0.601844	0.588427	0.368213	0.497262	0.55727	0.591482	0.821353	0.743378	0.773301	0.590775	0.60435	0.584033	0.660282	0.610702	0.597455	0.494344	0.503204	0.496628	0.52952			Q1	0.373212	0.420769	0.540979	0.464578	0.496409
	12	-	-	-	-	-	-	-	-	-	-	0.967714	0.965081	0.914864	0.87004	0.86507	0.908454	0.83103	0.838693	0.93501	0.927406	0.830795	0.688134	0.535362	0.387866	0.579226	0.410376	0.588841	0.807889	0.896902	0.841846	0.528576	0.571685	0.595862	0.62689	0.547781	0.644122	0.523042	0.463907	0.492914	0.50352			Q3	0.789083	0.688667	0.635611	0.700677	0.663426
	13	-	-	-	-	-	-	-	-	-	-	0.954365	0.935903	0.943179	0.842622	0.860372	0.883128	0.905079	0.85336	0.940172	0.936408	0.511849	0.765673	0.706297	0.38158	0.466556	0.732069	0.718834	0.727996	0.835583	0.736373	0.631257	0.530054	0.552764	0.609898	0.586661	0.509869	0.526566	0.493844	0.512192	0.539289			Mean	0.594619	0.534639	0.608562	0.588229	0.582061
	14	-	-	-	-	-	-	-	-	-	-	0.961369	0.974785	0.925014	0.853806	0.869263	0.92735	0.920729	0.885169	0.897834	0.94202	0.774907	0.747445	0.608033	0.48307	0.480032	0.80284	0.730056	0.691966	0.850057	0.840335	0.541645	0.557834	0.575246	0.575701	0.587327	0.514383	0.532196	0.52316	0.485301	0.511874			STD	0.215103	0.150608	0.105387	0.154539	0.100702
	15	-	-	-	-	-	-	-	-	-	-	0.963134	0.968926	0.927146	0.89556	0.85344	0.799768	0.893315	0.839516	0.915272	0.886653	0.81962	0.742212	0.581517	0.568008	0.47933	0.678572	0.699957	0.638661	0.829357	0.918069	0.529305	0.556147	0.586238	0.571145	0.57691	0.476457	0.525493	0.512318	0.500324	0.462263		normalized SSIM	Min	0.493864	0.530054	0.391648	0.462236	0.503616
	16	-	-	-	-	-	-	-	-	-	-	0.946044	0.879099	0.9499	0.864504	0.831673	0.913166	0.851531	0.907793	0.911128	0.853605	0.818114	0.453206	0.596297	0.870264	0.493851	0.667575	0.744034	0.760106	0.753206	0.916618	0.520344	0.604938	0.595065	0.462236	0.556731	0.547601	0.488254	0.515761	0.519692	0.44537			Max	0.724031	0.707119	0.615388	0.660282	0.610702
																																												median	0.57305	0.632694	0.578081	0.552993	0.552256
																																												Q1	0.535878	0.578003	0.560456	0.503027	0.53389
																																												Q3	0.682522	0.673779	0.588445	0.593656	0.584783
																																												Mean	0.600371	0.627487	0.562958	0.553197	0.555732
																																												STD	0.0792322	0.0573637	0.0533174	0.058471	0.0325225
																																													Feature-based distance correlation with
																																													SSIM		cross SSIM		normalized SSIM
																																													mean	median	mean	median	mean
																																													0.714369	0.687328	-0.850365	-0.778797	0.94035
[truncated: 5 more columns]

## Sheet: Figure S16d-f
Supplementary Figure 16d-f
		Feature-based distance										PCC										cross PCC										normalized PCC													Protein pair
		Doublecortin	GFAP	GFAP	Calbindin 2	Doublecortin	Lamin B1	Calnexin	MAP2	NeuN	Calbindin 2	Doublecortin	GFAP	GFAP	Calbindin 2	Doublecortin	Lamin B1	Calnexin	MAP2	NeuN	Calbindin 2	Doublecortin	GFAP	GFAP	Calbindin 2	Doublecortin	Lamin B1	Calnexin	MAP2	NeuN	Calbindin 2	Doublecortin	GFAP	GFAP	Calbindin 2	Doublecortin	Lamin B1	Calnexin	MAP2	NeuN	Calbindin 2				Doublecortin	GFAP	GFAP	Calbindin 2	Doublecortin
		Nucleolin	NeuN	S100B	Calnexin	MAP2	PV	Lamin B1	S100B	Nucleolin	PV	Nucleolin	NeuN	S100B	Calnexin	MAP2	PV	Lamin B1	S100B	Nucleolin	PV	Nucleolin	NeuN	S100B	Calnexin	MAP2	PV	Lamin B1	S100B	Nucleolin	PV	Nucleolin	NeuN	S100B	Calnexin	MAP2	PV	Lamin B1	S100B	Nucleolin	PV				Nucleolin	NeuN	S100B	Calnexin	MAP2
	1	3.87993	3.57354	2.9445	2.56997	2.30868	1.87104	1.70991	1.46093	1.23464	0.909185	0.946352	0.974756	0.840181	0.67411	0.855567	0.914592	0.813055	0.717786	0.757873	0.894287	0.00500112	-0.105866	0.57723	0.280364	0.20906	0.430893	0.478553	0.0422379	0.458737	0.533947	0.941643	1.09017	0.532694	0.526499	0.70763	0.639175	0.549899	0.688697	0.51954	0.582997		PCC	Min	0.77657	0.835778	0.806071	0.67411	0.852244
	2	-	-	-	-	-	-	-	-	-	-	0.954417	0.971018	0.859874	0.922109	0.899359	0.844479	0.858587	0.831598	0.776093	0.813428	-0.00890229	-0.081631	0.468688	0.511348	0.243182	0.395281	0.522191	-0.186039	0.236585	0.579137	0.96299	1.05733	0.585471	0.610123	0.723434	0.60524	0.564047	1.02167	0.62761	0.515109			Max	0.974618	0.976116	0.898202	0.936841	0.940984
	3	-	-	-	-	-	-	-	-	-	-	0.960663	0.974688	0.868752	0.841095	0.87863	0.736995	0.86224	0.78976	0.881304	0.824875	0.193876	-0.0420055	0.569651	0.400166	0.316888	0.317138	0.714996	0.090611	0.797658	0.645954	0.804659	1.01743	0.553469	0.600711	0.667202	0.559543	0.502765	0.724145	0.490251	0.501153			median	0.956281	0.94897	0.86648	0.870216	0.893672
	4	-	-	-	-	-	-	-	-	-	-	0.959933	0.839113	0.83704	0.682132	0.852244	0.82297	0.874584	0.767479	0.969728	0.759516	-0.0441257	0.169387	0.611204	0.0923886	0.238325	0.376462	0.554729	-0.108285	0.860849	0.519364	1.00425	0.717566	0.519512	0.624441	0.688223	0.597888	0.562531	0.860678	0.521121	0.499891			Q1	0.948133	0.914431	0.839396	0.792835	0.872948
	5	-	-	-	-	-	-	-	-	-	-	0.951707	0.919717	0.889965	0.790692	0.895547	0.936383	0.890037	0.785752	0.986097	0.887483	0.144778	-0.149467	0.492886	0.144428	0.58767	-0.11388	0.49619	0.205035	0.897552	0.109121	0.831346	1.08134	0.596137	0.690906	0.564064	1.05672	0.594869	0.652057	0.519668	0.800168			Q3	0.963155	0.972072	0.888959	0.893899	0.909091
	6	-	-	-	-	-	-	-	-	-	-	0.958874	0.920284	0.884537	0.850431	0.905362	0.944848	0.862801	0.909276	0.983428	0.925281	0.0201172	-0.11509	0.407399	0.0476586	0.631819	0.0380775	0.533844	0.236324	0.904483	-0.132272	0.939965	1.03997	0.62849	0.811744	0.554818	0.91019	0.562509	0.735468	0.516375	1.06633			Mean	0.946207	0.933277	0.861789	0.840588	0.89327
	7	-	-	-	-	-	-	-	-	-	-	0.953713	0.897258	0.864209	0.793549	0.891797	0.935878	0.818287	0.879199	0.918029	0.880523	-0.191126	-0.203058	0.688522	0.178114	0.512017	0.264616	0.557629	0.55225	0.752213	0.209726	1.17906	1.12588	0.511814	0.673576	0.589806	0.740049	0.525342	0.566403	0.523925	0.72787			STD	0.0464152	0.0465823	0.0292831	0.0822062	0.0287332
	8	-	-	-	-	-	-	-	-	-	-	0.958144	0.971956	0.845779	0.738562	0.906037	0.877403	0.840412	0.812031	0.887261	0.871532	-0.258771	-0.0958495	0.287714	0.315639	0.495652	0.383507	0.484683	0.0922349	0.761061	0.61473	1.29264	1.07499	0.656806	0.561372	0.605781	0.634188	0.566055	0.743458	0.503822	0.539738		cross PCC	Min	-0.268937	-0.203058	0.265204	-0.197323	0.20906
	9	-	-	-	-	-	-	-	-	-	-	0.941773	0.921244	0.898202	0.888918	0.940984	0.92273	0.902943	0.899139	0.895125	0.883607	-0.250861	-0.197791	0.587467	0.334577	0.610587	0.217252	0.417897	0.749066	0.646001	0.473997	1.25714	1.14838	0.565808	0.666067	0.584249	0.758044	0.636819	0.514068	0.543818	0.599463			Max	0.203607	0.169387	0.688522	0.543453	0.6405
	10	-	-	-	-	-	-	-	-	-	-	0.941198	0.976116	0.873803	0.911029	0.918252	0.913514	0.82077	0.879789	0.868235	0.850905	-0.268937	-0.0671866	0.656393	0.202178	0.582242	-0.0263546	0.536958	0.648709	0.651505	0.211781	1.28744	1.04642	0.527534	0.757815	0.580349	0.938241	0.534022	0.533623	0.525724	0.702194			median	-0.0115245	-0.0727682	0.549076	0.206892	0.472335
	11	-	-	-	-	-	-	-	-	-	-	0.974618	0.972419	0.836055	0.936841	0.936473	0.932822	0.753896	0.891517	0.957453	0.85877	-0.0225856	-0.0783499	0.265204	-0.197323	0.6405	-0.0973939	0.447141	0.760902	0.818508	0.405031	0.997139	1.05508	0.660807	1.16715	0.570846	1.03348	0.520955	0.506284	0.526505	0.61121			Q1	-0.120043	-0.108172	0.434874	0.0812061	0.395927
	12	-	-	-	-	-	-	-	-	-	-	0.970717	0.940024	0.806071	0.895993	0.930675	0.92492	0.865964	0.757933	0.923044	0.866699	0.0578334	-0.0639388	0.444032	-0.105449	0.625686	-0.0833509	0.501356	0.765745	0.626609	0.69175	0.917647	1.00423	0.558208	1.00161	0.572482	1.00902	0.576788	0.429243	0.567466	0.512309			Q3	0.0795696	0.0238615	0.593401	0.350974	0.593399
	13	-	-	-	-	-	-	-	-	-	-	0.970631	0.898572	0.889184	0.875804	0.858767	0.897399	0.918321	0.774479	0.959806	0.919911	-0.0963484	0.101879	0.619673	-0.155597	0.42241	0.317205	0.598953	0.404531	0.793913	0.27947	1.07412	0.81549	0.54899	1.03719	0.60374	0.68129	0.574327	0.551415	0.535035	0.718978			Mean	-0.0205761	-0.0476475	0.507599	0.207079	0.463525
	14	-	-	-	-	-	-	-	-	-	-	0.971281	0.961572	0.812532	0.893201	0.876709	0.882473	0.961531	0.72567	0.9374	0.836663	-0.0141467	0.0285308	0.347366	0.211607	0.449018	0.331563	0.731001	0.192044	0.862834	0.58448	0.985219	0.934899	0.603052	0.737204	0.605037	0.662735	0.555477	0.608761	0.503212	0.528036			STD	0.160899	0.108617	0.127973	0.231535	0.148496
	15	-	-	-	-	-	-	-	-	-	-	0.948727	0.957916	0.888884	0.864628	0.884251	0.855407	0.939412	0.70887	0.900783	0.769153	0.203607	0.0223051	0.535282	0.543453	0.422273	0.319694	0.685513	0.43603	0.635869	0.55955	0.788237	0.937016	0.578971	0.560191	0.621717	0.648185	0.557345	0.493631	0.550645	0.493189		normalized PCC	Min	0.646401	0.717566	0.511814	0.526499	0.554818
	16	-	-	-	-	-	-	-	-	-	-	0.77657	0.835778	0.893563	0.89031	0.861665	0.838324	0.926003	0.866572	0.919953	0.584996	0.201375	0.115771	0.562869	0.509706	0.429065	0.326947	0.730893	0.432364	0.778105	0.109441	0.646401	0.749058	0.571745	0.589724	0.602957	0.631769	0.534986	0.604994	0.517378	0.527289			Max	1.29264	1.14838	0.660807	1.16715	0.723434
																																												median	0.974105	1.0432	0.568777	0.669821	0.603349
																																												Q1	0.896072	0.936486	0.544916	0.597965	0.578382
																																												Q3	1.10036	1.07658	0.597866	0.771298	0.633088
																																												Mean	0.994368	0.993454	0.574969	0.72602	0.615146
																																												STD	0.186783	0.129855	0.0453922	0.189011	0.0527134
																																													Feature-based distance correlation with
																																													PCC		cross PCC		normalized PCC
																																													mean	median	mean	median	mean
																																													0.621213	0.602404	-0.698953	-0.741058	0.769907
[truncated: 5 more columns]

## Sheet: Figure S17a
Supplementary Figure 17a
		SSIM																				PCC																							Protein pair
		Calbindin 2		Calnexin		Doublecortin		GFAP		Lamin B1		MAP2		NeuN		Nucleolin		PV		S100B		Calbindin 2		Calnexin		Doublecortin		GFAP		Lamin B1		MAP2		NeuN		Nucleolin		PV		S100B					Calbindin 2		Calnexin		Doublecortin
		Group1	Group 2	Group1	Group 2	Group1	Group 2	Group1	Group 2	Group1	Group 2	Group1	Group 2	Group1	Group 2	Group1	Group 2	Group1	Group 2	Group1	Group 2	Group1	Group 2	Group1	Group 2	Group1	Group 2	Group1	Group 2	Group1	Group 2	Group1	Group 2	Group1	Group 2	Group1	Group 2	Group1	Group 2	Group1	Group 2				Group1	Group 2	Group1	Group 2	Group1
	1	0.754495	0.964026	0.84641	0.933267	0.961366	0.944578	0.982288	0.921071	0.913348	0.699175	0.826041	0.878116	0.95033	0.940531	0.940358	0.958149	0.940618	0.924212	0.837395	0.661094	0.423449	0.927534	0.924771	0.890973	0.935878	0.915873	0.957709	0.81401	0.864106	0.735137	0.614718	0.795262	0.991803	0.654533	0.956827	0.861212	0.965077	0.86104	0.820854	0.866352		SSIM	Min	0.681432	0.749492	0.713419	0.770725	0.914297
	2	0.951659	0.948147	0.882596	0.868631	0.942797	0.954267	0.989149	0.959596	0.864546	0.800184	0.806472	0.79511	0.968469	0.81072	0.936514	0.83302	0.905103	0.784352	0.895668	0.518907	0.987616	0.968615	0.856602	0.893722	0.929208	0.965227	0.947741	0.853918	0.807553	0.823453	0.701176	0.833492	0.994294	0.662092	0.979626	0.890095	0.881405	0.658241	0.962019	0.865829			Max	0.980446	0.965965	0.961485	0.953183	0.996574
	3	0.871792	0.965965	0.929587	0.903045	0.950061	0.938601	0.99615	0.964431	0.820997	0.927229	0.826216	0.822414	0.964929	0.943518	0.817604	0.883554	0.837699	0.678474	0.861362	0.80546	0.879818	0.969115	0.802373	0.826478	0.946687	0.916131	0.954884	0.908416	0.759994	0.898002	0.764733	0.841129	0.994492	0.948286	0.974639	0.814321	0.713996	0.680635	0.814788	0.829089			median	0.901075	0.9194	0.881113	0.90391	0.961865
	4	0.713	0.927137	0.942036	0.892935	0.940881	0.938235	0.998653	0.965633	0.788115	0.898042	0.841346	0.797285	0.817367	0.952698	0.936227	0.895833	0.930283	0.789701	0.929641	0.845628	0.625089	0.901113	0.739175	0.898344	0.949845	0.887643	0.987872	0.91226	0.787559	0.850824	0.632542	0.816845	0.690354	0.973387	0.97002	0.966068	0.858381	0.617918	0.902417	0.76182			Q1	0.817711	0.885243	0.80135	0.862034	0.939918
	5	0.86556	0.916167	0.879629	0.781934	0.996574	0.94498	0.979416	0.929903	0.891992	0.887712	0.822541	0.782042	0.939792	0.956783	0.943927	0.932342	0.92552	0.863928	0.809954	0.913553	0.875111	0.905772	0.706273	0.861049	0.95494	0.976842	0.908091	0.870262	0.922549	0.919025	0.760815	0.814252	0.931344	0.990342	0.948474	0.981853	0.950216	0.869195	0.810689	0.909668			Q3	0.96604	0.933045	0.932699	0.926137	0.978836
	6	0.836186	0.922799	0.925721	0.93899	0.970812	0.93277	0.939161	0.9447	0.814197	0.890861	0.933264	0.839433	0.957051	0.961865	0.911732	0.908287	0.950774	0.865789	0.920742	0.916809	0.84595	0.959517	0.854912	0.832988	0.953508	0.981366	0.914804	0.869058	0.926147	0.892614	0.867539	0.829357	0.925764	0.987143	0.96424	0.979713	0.963549	0.891045	0.951013	0.900015			Mean	0.876994	0.893586	0.864613	0.883611	0.960149
	7	0.681432	0.871995	0.961485	0.914743	0.934908	0.940965	0.941276	0.930961	0.837352	0.901642	0.902856	0.840514	0.956448	0.883866	0.920748	0.851083	0.922825	0.842983	0.836977	0.861859	0.658367	0.931206	0.92873	0.751906	0.939905	0.956221	0.827715	0.869395	0.904627	0.884669	0.885951	0.827374	0.966801	0.891632	0.967521	0.944426	0.96713	0.82984	0.872448	0.859023			STD	0.099945	0.0719651	0.0816633	0.0598873	0.0250781
	8	0.762286	0.928011	0.956391	0.778187	0.937031	0.959373	0.987901	0.94671	0.803604	0.851398	0.872122	0.797272	0.958381	0.901804	0.934871	0.837702	0.919944	0.950196	0.796039	0.775083	0.548593	0.840916	0.928531	0.807916	0.935463	0.973927	0.952456	0.882358	0.786772	0.872909	0.796279	0.838147	0.991457	0.87323	0.980826	0.901292	0.968034	0.902147	0.827783	0.8092		PCC	Min	0.423449	0.491865	0.706273	0.730095	0.901558
	9	0.907516	0.760514	0.945841	0.906102	0.914297	0.935192	0.959945	0.972424	0.963272	0.827101	0.953958	0.838448	0.956383	0.904549	0.883996	0.847628	0.909296	0.990202	0.861197	0.925551	0.835698	0.773474	0.942138	0.944406	0.936152	0.959412	0.868239	0.918609	0.941806	0.861481	0.965648	0.922557	0.974248	0.859151	0.947393	0.931098	0.903654	0.993739	0.832629	0.877795			Max	0.992324	0.969115	0.942138	0.973156	0.983554
	10	0.894634	0.749492	0.897571	0.842244	0.933499	0.945884	0.987825	0.973077	0.944008	0.799372	0.936299	0.829959	0.953751	0.872258	0.934641	0.70891	0.977756	0.797422	0.897922	0.933309	0.912499	0.78862	0.909558	0.847403	0.901558	0.943882	0.964097	0.89411	0.903121	0.794137	0.930115	0.892622	0.988134	0.839343	0.980838	0.897127	0.923907	0.913191	0.829463	0.853496			median	0.896158	0.875964	0.831935	0.892347	0.951676
	11	0.94173	0.922633	0.865082	0.770725	0.962364	0.954813	0.97345	0.968599	0.946225	0.802754	0.934392	0.87395	0.962698	0.883182	0.940453	0.848439	0.914572	0.955363	0.898631	0.886788	0.985855	0.777504	0.887827	0.730095	0.961316	0.939924	0.951822	0.907427	0.919968	0.777696	0.902066	0.933021	0.993015	0.974135	0.98792	0.940772	0.945676	0.940036	0.880968	0.764683			Q1	0.791365	0.785841	0.786802	0.831361	0.936083
	12	0.9667	0.903068	0.773379	0.884262	0.99054	0.917333	0.985084	0.973924	0.885213	0.777799	0.929228	0.812806	0.945077	0.939465	0.944889	0.930556	0.931696	0.951745	0.748157	0.855803	0.983027	0.793334	0.808959	0.929827	0.975865	0.939816	0.910041	0.922416	0.89294	0.802101	0.92497	0.921534	0.970007	0.956473	0.96557	0.889616	0.956899	0.940064	0.590896	0.689725			Q3	0.985656	0.928452	0.913362	0.947362	0.962555
	13	0.971825	0.889659	0.713419	0.953183	0.968524	0.922984	0.939136	0.966009	0.937438	0.856975	0.908398	0.797759	0.932669	0.950317	0.940205	0.930026	0.828818	0.983156	0.798323	0.92035	0.984773	0.851231	0.766836	0.973156	0.95736	0.907133	0.913044	0.901768	0.944746	0.863486	0.867114	0.8104	0.884099	0.971381	0.983901	0.948231	0.850053	0.98859	0.681844	0.8766			Mean	0.844433	0.847202	0.836743	0.879442	0.950264
	14	0.966819	0.952819	0.740792	0.940999	0.974934	0.923807	0.985359	0.964501	0.931647	0.900458	0.837604	0.814719	0.96421	0.939413	0.947804	0.856255	0.923054	0.931221	0.932734	0.885527	0.98559	0.900697	0.800811	0.969475	0.966272	0.927596	0.950976	0.880056	0.91291	0.953586	0.583319	0.825823	0.972168	0.968316	0.976291	0.906484	0.852036	0.772628	0.868022	0.745008			STD	0.181835	0.1192	0.0778414	0.0758438	0.0207935
	15	0.980446	0.912102	0.810673	0.92376	0.992525	0.925059	0.987116	0.967711	0.929112	0.86287	0.888188	0.781821	0.950737	0.920578	0.933743	0.909965	0.670424	0.861204	0.790843	0.88658	0.992324	0.774712	0.736931	0.957113	0.983554	0.925495	0.962429	0.904281	0.929399	0.921712	0.787203	0.843008	0.953402	0.912293	0.913899	0.889273	0.781414	0.763595	0.630536	0.873487		p-value	SSIM	0.594345		0.45937		0.00363843
	16	0.96582	0.762836	0.763188	0.904775	0.991262	0.914396	0.997755	0.974299	0.928848	0.798287	0.910359	0.748949	0.760443	0.965925	0.900826	0.85633	0.897484	0.944373	0.905227	0.925501	0.987164	0.491865	0.793457	0.956228	0.976715	0.897351	0.968332	0.900734	0.899212	0.895777	0.886947	0.82598	0.703224	0.975533	0.576424	0.864373	0.777436	0.678127	0.846196	0.886392			PCC	0.959765		0.126549		0.193431
[truncated: 15 more columns]

## Sheet: Figure S17b
Supplementary Figure 17b
		normalized SSIM																				normalized PCC																							Protein pair
		Calbindin 2		Calnexin		Doublecortin		GFAP		Lamin B1		MAP2		NeuN		Nucleolin		PV		S100B		Calbindin 2		Calnexin		Doublecortin		GFAP		Lamin B1		MAP2		NeuN		Nucleolin		PV		S100B					Calbindin 2		Calnexin		Doublecortin
		Group1	Group 2	Group1	Group 2	Group1	Group 2	Group1	Group 2	Group1	Group 2	Group1	Group 2	Group1	Group 2	Group1	Group 2	Group1	Group 2	Group1	Group 2	Group1	Group 2	Group1	Group 2	Group1	Group 2	Group1	Group 2	Group1	Group 2	Group1	Group 2	Group1	Group 2	Group1	Group 2	Group1	Group 2	Group1	Group 2				Group1	Group 2	Group1	Group 2	Group1
	1	0.514722	0.529402	0.577427	0.570886	0.544013	0.557325	0.667365	0.642653	0.509725	0.42769	0.55916	0.518111	0.645653	0.481553	0.532125	0.490573	0.524944	0.507538	0.566845	0.461261	0.330726	0.604672	0.722272	0.602598	0.931221	0.757509	1.0711	0.516101	0.603893	0.4972	0.589806	0.657752	1.10923	0.448698	0.952066	0.590382	0.674458	0.561323	0.787588	0.549287		normalized SSIM	Min	0.389523	0.398012	0.408064	0.481841	0.530871
	2	0.61039	0.526779	0.566094	0.523858	0.557182	0.637303	0.63719	0.508385	0.492721	0.482579	0.575647	0.531011	0.623868	0.526529	0.553468	0.541012	0.515834	0.435776	0.639314	0.274912	0.653467	0.613383	0.56678	0.587129	0.937555	0.776417	1.03198	0.581416	0.578775	0.540966	0.861437	0.670451	1.08267	0.53542	0.988426	0.719801	0.631704	0.416836	1.1819	0.589526			Max	0.703416	0.689881	0.632272	0.607473	0.729556
	3	0.489488	0.557457	0.521938	0.503361	0.530871	0.583349	0.589344	0.633094	0.451989	0.516841	0.554665	0.511137	0.570874	0.497528	0.456857	0.465908	0.461184	0.391546	0.57826	0.528739	0.628367	0.588786	0.573056	0.481913	0.792953	0.695679	0.996754	0.578738	0.577004	0.523618	0.701197	0.638724	1.0381	0.527512	0.816365	0.45299	0.542081	0.41352	0.747093	0.5282			median	0.543824	0.518203	0.554056	0.52132	0.57738
	4	0.42218	0.518664	0.557796	0.512573	0.681288	0.544985	0.698235	0.600322	0.471688	0.515504	0.538156	0.463112	0.571484	0.536151	0.677918	0.504149	0.556777	0.441779	0.594632	0.525717	0.572223	0.593086	0.67666	0.577814	0.993693	0.71681	0.844777	0.566198	0.572162	0.547249	0.709354	0.659637	0.590355	0.523088	1.0148	0.519154	0.623614	0.406695	1.012	0.472827			Q1	0.502108	0.486612	0.520706	0.503257	0.545396
	5	0.539315	0.612434	0.548081	0.481841	0.557087	0.571692	0.703445	0.571411	0.662296	0.547024	0.551595	0.473118	0.674985	0.516536	0.527657	0.503341	0.687191	0.577514	0.543154	0.561364	0.764671	0.816658	0.617141	0.575495	0.834171	0.615268	1.06767	0.582939	1.04111	0.614244	0.631363	0.51286	1.09501	0.521905	0.828522	0.517431	1.07233	0.783679	0.672751	0.609335			Q3	0.631937	0.530697	0.567443	0.546572	0.683869
	6	0.506315	0.689881	0.560528	0.518095	0.652057	0.549745	0.691149	0.607866	0.508763	0.491539	0.520969	0.494735	0.704315	0.526863	0.612376	0.497516	0.594105	0.647261	0.513979	0.58992	0.807467	1.10578	0.816021	0.543072	0.934704	0.601394	1.03378	0.617492	0.892176	0.581946	0.701709	0.508241	1.04617	0.518326	0.945225	0.514425	0.928205	1.02687	0.769227	0.639489			Mean	0.559599	0.515219	0.546795	0.527862	0.611366
	7	0.389523	0.534584	0.549607	0.482191	0.729556	0.532013	0.701466	0.605452	0.496124	0.475285	0.528322	0.475219	0.712772	0.546157	0.718506	0.5259	0.546765	0.516798	0.489772	0.560511	0.558832	0.769766	0.78832	0.482725	1.16199	0.632414	1.03861	0.514885	0.715337	0.567959	0.570753	0.547199	1.21314	0.50886	1.19613	0.53899	0.764762	0.685973	0.562054	0.508742			STD	0.0995697	0.0697192	0.0504378	0.0347849	0.0738288
	8	0.439066	0.497596	0.550869	0.502945	0.71606	0.618586	0.659237	0.541948	0.444619	0.550262	0.589783	0.514066	0.639538	0.543879	0.71441	0.505219	0.508988	0.509491	0.538331	0.443699	0.416979	0.520778	0.705765	0.544167	1.26204	0.651172	1.05343	0.685212	0.56868	0.587943	0.729036	0.560389	1.09656	0.495855	1.32324	0.511789	0.699696	0.558699	0.75788	0.6284		normalized PCC	Min	0.330726	0.443345	0.477456	0.481913	0.792953
	9	0.548333	0.426029	0.57149	0.607473	0.702928	0.575317	0.701987	0.630586	0.555984	0.554509	0.547746	0.515801	0.699383	0.577546	0.679632	0.541202	0.524829	0.554697	0.494484	0.600191	0.62619	0.524746	0.705945	0.666061	1.24964	0.595691	1.08231	0.578663	0.773715	0.607576	0.552094	0.572808	1.21446	0.521963	1.26464	0.565673	0.742372	0.67418	0.476042	0.552953			Max	1.22821	1.10578	1.10608	0.666061	1.26204
	10	0.612418	0.436421	0.614429	0.54109	0.691611	0.630953	0.680368	0.586085	0.522432	0.513547	0.518994	0.553626	0.6569	0.522039	0.692457	0.424277	0.541109	0.46433	0.497721	0.562133	0.759038	0.650794	0.756592	0.551351	1.23322	0.596547	1.03354	0.539793	0.927567	0.516694	0.564147	0.56415	1.05931	0.508229	1.34166	0.543218	0.948916	0.753594	0.503099	0.515274			median	0.653673	0.590936	0.705855	0.563956	0.958846
	11	0.688292	0.520291	0.632272	0.484282	0.597578	0.637706	0.607706	0.609785	0.607618	0.504407	0.513021	0.583699	0.600994	0.506592	0.583972	0.486664	0.587292	0.538748	0.493387	0.55828	1.22821	0.553371	1.10608	0.504509	0.983529	0.57295	1.03274	0.717218	1.01924	0.537402	0.512275	0.568742	1.07743	0.535678	1.01075	0.517332	1.04772	0.669049	0.500293	0.604395			Q1	0.612698	0.523754	0.606119	0.543893	0.900427
	12	0.696537	0.490306	0.557244	0.556545	0.541044	0.580875	0.583534	0.634328	0.627643	0.489539	0.513985	0.514687	0.559835	0.495263	0.516109	0.490566	0.660601	0.516734	0.413829	0.557395	1.0989	0.468943	0.904318	0.619325	0.922513	0.578104	0.972202	0.638778	0.974135	0.534251	0.523841	0.566859	1.03626	0.588017	0.912781	0.546914	1.04391	0.555676	0.334644	0.477638			Q3	0.808965	0.65442	0.795245	0.590996	1.08507
	13	0.703416	0.512367	0.516379	0.554552	0.640623	0.629355	0.531886	0.566143	0.541225	0.498579	0.525694	0.543967	0.528223	0.51772	0.621891	0.506665	0.478513	0.566212	0.461993	0.539385	1.16623	0.6653	0.908139	0.608621	1.05944	0.637743	0.828624	0.556759	0.717235	0.540032	0.617369	0.569737	0.802356	0.541487	1.08881	0.528582	0.645346	0.772656	0.48546	0.54122			Mean	0.732598	0.624038	0.719442	0.564071	0.994186
	14	0.651904	0.517742	0.499499	0.543912	0.549288	0.62418	0.563886	0.599802	0.516766	0.520479	0.495048	0.550474	0.551782	0.507775	0.534002	0.462826	0.512	0.506006	0.551272	0.55069	0.813457	0.568449	0.66095	0.560066	0.980138	0.640154	0.924597	0.653168	0.685593	0.550887	0.489344	0.569919	0.9452	0.519808	0.9903	0.486616	0.639877	0.487622	0.728179	0.552937			STD	0.250525	0.162693	0.161596	0.0488905	0.157687
	15	0.625281	0.475531	0.517008	0.543402	0.545457	0.625323	0.566587	0.611888	0.553513	0.507584	0.542021	0.528497	0.545707	0.503225	0.513153	0.497424	0.399401	0.448995	0.482616	0.560588	0.642925	0.496753	0.477456	0.567846	0.817173	0.650715	0.94143	0.589	0.704253	0.546843	0.54818	0.592719	0.932601	0.557681	0.759301	0.543609	0.592118	0.489625	0.439083	0.568942		p-value	normalized SSIM	0.155761		0.227215		0.419335
	16	0.516408	0.398012	0.408064	0.518783	0.545214	0.612107	0.686589	0.610349	0.557005	0.457725	0.517218	0.501355	0.523286	0.550948	0.495473	0.488437	0.538197	0.492729	0.514303	0.57978	0.653878	0.443345	0.525571	0.552448	0.812998	0.627929	0.867858	0.576334	0.677655	0.517523	0.619219	0.577986	0.630258	0.548637	0.479804	0.48612	0.585883	0.611233	0.590769	0.567157			normalized PCC	0.158119		0.00174645		9.61964e-08
[truncated: 15 more columns]

## Sheet: Figure S18a-b
Supplementary Figure 18a-b
	Fig. S18a	Calbindin 2	Calnexin	Doublecortin	GFAP	Lamin B1	MAP2	NeuN	Nucleolin	PV	S100B		Fig. S18b	Calbindin 2	Calnexin	Doublecortin	GFAP	Lamin B1	MAP2	NeuN	Nucleolin	PV	S100B		Correlation
	S100B	1.768	1.67671	2.04125	2.9688	2.13439	1.47631	2.37831	3.35668	1.51196	0		S100B	1.63409	1.55235	2.10795	2.9445	1.90472	1.46093	2.38897	3.29133	1.51736	0		0.992349
	PV	0.845003	2.61635	1.87299	2.19683	2.10668	1.82286	2.5107	3.37518	0	1.51196		PV	0.909185	2.44348	1.78691	2.24419	1.87104	1.91888	2.43965	3.19781	0	1.51736
	Nucleolin	3.62838	2.63976	3.98571	4.23097	2.13219	3.38088	1.338	0	3.37518	3.35668		Nucleolin	3.28999	2.60675	3.87993	4.27015	2.20589	3.27522	1.23464	0	3.19781	3.29133
	NeuN	2.75839	1.82167	3.35422	3.50749	1.81022	2.36545	0	1.338	2.5107	2.37831		NeuN	2.52971	1.8097	3.19513	3.57354	1.72747	2.35528	0	1.23464	2.43965	2.38897
	MAP2	2.09149	1.53396	2.22851	3.24573	2.27111	0	2.36545	3.38088	1.82286	1.47631		MAP2	2.04431	1.35693	2.30868	3.22052	2.02529	0	2.35528	3.27522	1.91888	1.46093
	Lamin B1	2.32973	1.82632	2.32459	2.77179	0	2.27111	1.81022	2.13219	2.10668	2.13439		Lamin B1	1.9529	1.70991	2.10928	2.64631	0	2.02529	1.72747	2.20589	1.87104	1.90472
	GFAP	1.91345	3.57906	1.56408	0	2.77179	3.24573	3.50749	4.23097	2.19683	2.9688		GFAP	2.11112	3.46148	1.24507	0	2.64631	3.22052	3.57354	4.27015	2.24419	2.9445
	Doublecortin	1.69718	2.41213	0	1.56408	2.32459	2.22851	3.35422	3.98571	1.87299	2.04125		Doublecortin	1.68631	2.52562	0	1.24507	2.10928	2.30868	3.19513	3.87993	1.78691	2.10795
	Calnexin	2.91014	0	2.41213	3.57906	1.82632	1.53396	1.82167	2.63976	2.61635	1.67671		Calnexin	2.56997	0	2.52562	3.46148	1.70991	1.35693	1.8097	2.60675	2.44348	1.55235
	Calbindin 2	0	2.91014	1.69718	1.91345	2.32973	2.09149	2.75839	3.62838	0.845003	1.768		Calbindin 2	0	2.56997	1.68631	2.11112	1.9529	2.04431	2.52971	3.28999	0.909185	1.63409

## Sheet: Figure S19c-d
Supplementary Figure 19c-d
	Exp 1	Calbindin 2	Calnexin	Doublecortin	GFAP	Lamin B1	MAP2	NeuN	Nucleolin	PV	S100B		Exp 2	Calbindin 2	Calnexin	Doublecortin	GFAP	Lamin B1	MAP2	NeuN	Nucleolin	PV	S100B			Exp 1	Exp 2	Exp 3	Exp 4			Correlation			Correlation
	S100B	1.89867	1.61743	1.57863	1.93946	1.93195	0.884461	1.85311	3.08903	1.40807	0		S100B	1.14157	1.55412	1.32037	1.5661	1.63217	1.23956	1.46093	2.45138	0.970102	0		Exp 4	0.898619	0.872731	0.916572	-		1	0.922104		Min	0.850185
	PV	1.57962	2.76189	1.81251	1.81688	2.75199	1.84402	2.44687	3.91225	0	1.40807		PV	0.675443	2.12157	1.35163	1.18208	1.7191	1.95096	1.64434	2.46391	0	0.970102		Exp 3	0.924906	0.850185	-	0.916572		2	0.924906		Max	0.924906
	Nucleolin	3.06547	2.58432	3.47471	3.54244	2.32908	3.15077	1.65495	0	3.91225	3.08903		Nucleolin	1.9967	1.80275	2.90417	2.73044	1.74988	2.95354	1.17342	0	2.46391	2.45138		Exp 2	0.922104	-	0.850185	0.872731		3	0.898619		median	0.907596
	NeuN	1.87204	1.86771	2.61272	2.59217	1.89094	2.11555	0	1.65495	2.44687	1.85311		NeuN	1.41366	1.19322	2.04331	2.0205	1.43086	1.96338	0	1.17342	1.64434	1.46093		Exp 1	-	0.922104	0.924906	0.898619		4	0.850185		Q1	0.879203
	MAP2	2.45416	1.34681	1.74533	2.36638	1.98636	0	2.11555	3.15077	1.84402	0.884461		MAP2	2.15147	1.51593	1.31201	2.19366	2.25487	0	1.96338	2.95354	1.95096	1.23956								5	0.872731		Q3	0.920721
	Lamin B1	2.31998	1.44668	1.73054	2.49249	0	1.98636	1.89094	2.32908	2.75199	1.93195		Lamin B1	1.66379	1.44365	1.80014	1.7126	0	2.25487	1.43086	1.74988	1.7191	1.63217								6	0.916572		Mean	0.897519
	GFAP	1.64	2.91574	1.38799	0	2.49249	2.36638	2.59217	3.54244	1.81688	1.93946		GFAP	1.41858	2.08009	1.18933	0	1.7126	2.19366	2.0205	2.73044	1.18208	1.5661											STD	0.0302446
	Doublecortin	2.25518	1.85039	0	1.38799	1.73054	1.74533	2.61272	3.47471	1.81251	1.57863		Doublecortin	1.62354	1.63616	0	1.18933	1.80014	1.31201	2.04331	2.90417	1.35163	1.32037
	Calnexin	2.80604	0	1.85039	2.91574	1.44668	1.34681	1.86771	2.58432	2.76189	1.61743		Calnexin	2.20722	0	1.63616	2.08009	1.44365	1.51593	1.19322	1.80275	2.12157	1.55412
	Calbindin 2	0	2.80604	2.25518	1.64	2.31998	2.45416	1.87204	3.06547	1.57962	1.89867		Calbindin 2	0	2.20722	1.62354	1.41858	1.66379	2.15147	1.41366	1.9967	0.675443	1.14157
	Exp 3	Calbindin 2	Calnexin	Doublecortin	GFAP	Lamin B1	MAP2	NeuN	Nucleolin	PV	S100B		Exp 4	Calbindin 2	Calnexin	Doublecortin	GFAP	Lamin B1	MAP2	NeuN	Nucleolin	PV	S100B
	S100B	1.47314	1.42802	1.85279	2.53469	1.7015	0.780338	1.76162	2.75391	1.76507	0		S100B	1.52882	1.33642	1.95335	2.67101	2.13081	0.965332	2.59869	3.75577	1.44174	0
	PV	1.14763	3.06689	1.98044	2.07374	3.08641	1.74242	3.01008	4.22253	0	1.76507		PV	1.49587	2.33427	2.29544	2.74194	2.32933	1.98171	3.01167	3.91985	0	1.44174
	Nucleolin	3.6684	2.26843	3.82887	4.64537	1.83449	2.93211	1.31017	0	4.22253	2.75391		Nucleolin	3.01978	3.20489	4.07423	4.69137	2.11521	4.05921	1.37849	0	3.91985	3.75577
	NeuN	2.43655	1.6064	2.8436	3.48902	1.4387	1.97673	0	1.31017	3.01008	1.76162		NeuN	2.43211	1.95683	3.52236	4.18935	1.53623	2.79764	0	1.37849	3.01167	2.59869
	MAP2	1.70349	1.49405	2.12114	2.79094	2.00112	0	1.97673	2.93211	1.74242	0.780338		MAP2	2.07541	1.15771	2.37997	3.24624	2.4459	0	2.79764	4.05921	1.98171	0.965332
	Lamin B1	2.54066	1.74458	2.45842	3.45791	0	2.00112	1.4387	1.83449	3.08641	1.7015		Lamin B1	1.51117	1.746	2.16006	2.80369	0	2.4459	1.53623	2.11521	2.32933	2.13081
	GFAP	2.0125	3.57906	1.15215	0	3.45791	2.79094	3.48902	4.64537	2.07374	2.53469		GFAP	2.13178	3.61778	1.25563	0	2.80369	3.24624	4.18935	4.69137	2.74194	2.67101
	Doublecortin	1.8543	2.65049	0	1.15215	2.45842	2.12114	2.8436	3.82887	1.98044	1.85279		Doublecortin	1.68353	2.75767	0	1.25563	2.16006	2.37997	3.52236	4.07423	2.29544	1.95335
	Calnexin	2.5915	0	2.65049	3.57906	1.74458	1.49405	1.6064	2.26843	3.06689	1.42802		Calnexin	2.22792	0	2.75767	3.61778	1.746	1.15771	1.95683	3.20489	2.33427	1.33642
	Calbindin 2	0	2.5915	1.8543	2.0125	2.54066	1.70349	2.43655	3.6684	1.14763	1.47314		Calbindin 2	0	2.22792	1.68353	2.13178	1.51117	2.07541	2.43211	3.01978	1.49587	1.52882

## Sheet: Figure S20b
Supplementary Figure 20b
		Calbindin 2	Calnexin	Doublecortin	GFAP	Lamin B1	MAP2	NeuN	Nucleolin	PV	S100B
	S100B	1.63409	1.55235	2.10795	2.9445	1.90472	1.46093	2.38897	3.29133	1.51736	0
	PV	0.909185	2.44348	1.78691	2.24419	1.87104	1.91888	2.43965	3.19781	0	1.51736
	Nucleolin	3.28999	2.60675	3.87993	4.27015	2.20589	3.27522	1.23464	0	3.19781	3.29133
	NeuN	2.52971	1.8097	3.19513	3.57354	1.72747	2.35528	0	1.23464	2.43965	2.38897
	MAP2	2.04431	1.35693	2.30868	3.22052	2.02529	0	2.35528	3.27522	1.91888	1.46093
	Lamin B1	1.9529	1.70991	2.10928	2.64631	0	2.02529	1.72747	2.20589	1.87104	1.90472
	GFAP	2.11112	3.46148	1.24507	0	2.64631	3.22052	3.57354	4.27015	2.24419	2.9445
	Doublecortin	1.68631	2.52562	0	1.24507	2.10928	2.30868	3.19513	3.87993	1.78691	2.10795
	Calnexin	2.56997	0	2.52562	3.46148	1.70991	1.35693	1.8097	2.60675	2.44348	1.55235
	Calbindin 2	0	2.56997	1.68631	2.11112	1.9529	2.04431	2.52971	3.28999	0.909185	1.63409

[truncated: 10 more sheets: Figure S20c, Figure S20d, Figure S21b, Figure S21c, Figure S21d, Figure S24a, Figure S24b, Figure S25b, Figure S27b, Figure S28b]
